# Supplementary material for: RANKL Drives Bone Metastasis in Mammary Cancer: Protective Effects of Anti-Resorptive Treatments
Source: Int J Mol Sci. 2025 May 22;26(11):4990. doi: 10.3390/ijms26114990 (PMC12155363; doi:10.3390/ijms26114990)
Supplement: Supplementary file 1 [file ijms-26-04990-s001.zip]

Archive with 1 entries (1 files):
- ijms-3635907-supplementary.pdf
